# Supplementary material for: Regulation of Phosphorylated State of NMDA Receptor by STEP61 Phosphatase after Mild-Traumatic Brain Injury: Role of Oxidative Stress
Source: Antioxidants (Basel). 2021 Oct 5;10(10):1575. doi: 10.3390/antiox10101575 (PMC8533270; doi:10.3390/antiox10101575)
Supplement: Supplementary file 1 [file antioxidants-10-01575-s001.zip]

Archive with 1 entries (1 files):
- antioxidants-1318629-supplementary.pdf
